# Supplementary material for: Two Different Therapeutic Approaches for SARS-CoV-2 in hiPSCs-Derived Lung Organoids
Source: Cells. 2022 Apr 5;11(7):1235. doi: 10.3390/cells11071235 (PMC8997767; doi:10.3390/cells11071235)
Supplement: Supplementary file 1 [file cells-11-01235-s001.zip]

Archive with 1 entries (1 files):
- cells-1577026-supplementary.pdf
